# Supplementary material for: Elevated Atmospheric Co2 Levels Impact Soil Protist Functional Core Community Compositions
Source: Curr Microbiol. 2024 Oct 16;81(12):411. doi: 10.1007/s00284-024-03930-3 (PMC11485191; doi:10.1007/s00284-024-03930-3)
Supplement: Supplementary file 2 — Supplementary file2 (CSV 9 KB) [file 284_2024_3930_MOESM2_ESM.csv]

	4AR	5AR	6AR	4ER	5ER	6ER	1AB	2AB	3AB	1EB	2EB	3EB		Rank1	Rank2	Rank3	Rank4	Rank5	Rank6	Rank7
29f9378570336aa17ef10d0642540d02	0	0	0	2	3	6	0	0	0	0	0	0	11	Eukaryota	Stramenopiles	Ochrophyta	Chrysophyceae	Chrysophyceae_X	Chrysophyceae_Clade_B2	Oikomonas
4e256b684c62609e22b8e3ac6ef10a5a	2	5	5	0	0	0	0	0	0	0	0	0	12	Eukaryota	Amoebozoa	Conosa	Variosea	Variosea_X	Schizoplasmodiids	Nematostelium
9aee62949d43a2c568420b482b9d8e40	0	0	0	0	0	0	0	0	0	4	7	5	16	Eukaryota	Opisthokonta	Choanoflagellida	Choanoflagellatea	Craspedida	Salpingoecidae_Group_C3	Salpingoecidae_Group_C3_X
29aa0341062a9c8e83a29ba6a7122378	0	0	0	0	0	0	0	0	0	4	4	8	16	Eukaryota	Opisthokonta	Choanoflagellida	Choanoflagellida_X	Choanoflagellida_XX	Clade-2	Sphaeroeca
03bbd290af97e2648620952af16d063e	0	0	0	3	8	6	0	0	0	0	0	0	17	Eukaryota	Amoebozoa	Conosa	Variosea	Variosea_X	Mb5C-lineage	Mb5C-lineage_X
f1f6cea171ff7b67e32849da689509c9	0	0	0	0	0	0	0	0	0	5	5	7	17	Eukaryota	Rhizaria	Cercozoa	Filosa-Imbricatea	Spongomonadida	Spongomonadidae	Spongomonas
f96a554f171abf6b4015cb693f19e2a1	8	5	6	0	0	0	0	0	0	0	0	0	19	Eukaryota	Stramenopiles	Ochrophyta	Chrysophyceae	Chrysophyceae_X	Chrysophyceae_Clade-C	Chrysophyceae_Clade-C_X
a4bdd36e7cecf9fd82d4db779ad73b78	0	0	0	3	6	12	0	0	0	0	0	0	21	Eukaryota	Rhizaria	Cercozoa	Filosa-Sarcomonadea	Glissomonadida	Sandonidae	Mollimonas
a4ed6c4ed560d5d5aca1b6a92a9f129c	0	0	0	10	7	7	0	0	0	0	0	0	24	Eukaryota	Apusozoa	Apusomonadidae	Apusomonadidae_Group-1	Apusomonadidae_Group-1_X	Apusomonadidae_Group-1_XX	Apusomonas
20a5b80909ed8a4554d39d8df28c0f8e	6	8	12	0	0	0	0	0	0	0	0	0	26	Eukaryota	Alveolata	Ciliophora	Colpodea	Colpodea_X	Colpodida	Colpoda
0dd25196b0f1b1e40bea41ee2b4cd294	10	10	6	0	0	0	0	0	0	0	0	0	26	Eukaryota	Alveolata	Ciliophora	Spirotrichea	Hypotrichia	Pseudokeronopsidae	Pseudokeronopsis
ccd96cecbe774db698d58d53fb0e0816	0	0	0	3	10	7	4	4	5	0	0	0	33	Eukaryota	Stramenopiles	Pseudofungi	Hyphochytriomyceta	Hyphochytrydiales	Hyphochrytriaceae	Rhizidiomyces
c61ea407ecc7a0507130b7a36a463392	10	8	17	0	0	0	0	0	0	0	0	0	35	Eukaryota	Rhizaria	Cercozoa	Filosa-Sarcomonadea	Cercomonadida	Cercomonadidae	Neocercomonas
7c4a96a9362d6b91fa053ec96b7539ce	0	0	0	0	0	0	0	0	0	12	11	16	39	Eukaryota	Alveolata	Ciliophora	Colpodea	Colpodea_X	Colpodida	Maryna
9420fa17df30316d3b9d8b5a69c4b0bc	0	0	0	15	19	7	0	0	0	0	0	0	41	Eukaryota	Alveolata	Ciliophora	Colpodea	Colpodea_X	Bursariomorphida	Bryometopus
6fbdc7eda1b7c93b10512268569c41b1	0	0	0	10	6	2	0	0	0	8	16	2	44	Eukaryota	Rhizaria	Cercozoa	Filosa-Sarcomonadea	Cercomonadida	Cercomonadidae	Cercomonadidae_X
d5b0dff7fa0df4ac53b2e80661fbe1f5	4	5	12	0	0	0	6	5	16	0	0	0	48	Eukaryota	Alveolata	Perkinsea	Perkinsida	Perkinsida_X	Perkinsida_XX	Perkinsida_XXX
9b42c693a44b2db0c74926b749db2067	10	7	4	9	5	4	0	0	0	4	7	3	53	Eukaryota	Rhizaria	Cercozoa	Filosa-Imbricatea	Euglyphida	Euglyphidae	Trachelocorythion
472adebe14220ef2443fa660dda89298	5	24	3	0	0	0	0	0	0	8	8	11	59	Eukaryota	Stramenopiles	Opalozoa	MAST-12	MAST-12C	MAST-12C_X	MAST-12C_XX
0d98e55fcfd62c3719a4a64334e93968	0	0	0	8	10	16	0	0	0	7	11	7	59	Eukaryota	Amoebozoa	Lobosa	Tubulinea	Leptomyxida	Leptomyxidae	Ripidomyxa
210676cd9d59ba6309a0dcc54665d5eb	10	16	10	0	0	0	4	11	9	0	0	0	60	Eukaryota	Alveolata	Chrompodellids	Colpodellidea	Colpodellida	Alphamonaceae	Aphamonas
d7645678d0bfb80583de4e4f6884fd48	16	9	5	19	8	7	0	0	0	0	0	0	64	Eukaryota	Stramenopiles	Ochrophyta	Chrysophyceae	Chrysophyceae_X	Chrysophyceae_Clade-F	Clathromonas
1208d6c271ce8258099c13ffb2b4ea13	42	30	40	0	0	0	0	0	0	0	0	0	112	Eukaryota	Rhizaria	Cercozoa	Filosa-Sarcomonadea	Glissomonadida	Sandonidae	Sandonidae_X
c9e19706b1e23674ec04259712a150cb	18	10	5	18	5	33	7	8	11	0	0	0	115	Eukaryota	Rhizaria	Cercozoa	Filosa-Granofilosea	Limnofilida	Limnofilidae	Limnofilidae_X
a7a8fe353428d1c6f34fb249b20133c3	6	12	16	5	29	7	0	0	0	10	28	6	119	Eukaryota	Alveolata	Ciliophora	Oligohymenophorea	Scuticociliatia_1	OLIGO9	OLIGO9_X
01978a037c707298c4a58f2963eac240	30	7	14	0	0	0	4	13	8	19	17	9	121	Eukaryota	Opisthokonta	Choanoflagellida	Choanoflagellatea	Choanoflagellatea_X	Choanoflagellatea_X_Group_L	Choanoflagellatea_X_Group_L_X
a58c6c49d708bc735793ffad8e9ad012	11	8	9	4	16	18	0	0	0	15	26	17	124	Eukaryota	Amoebozoa	Conosa	Variosea	Variosea_X	WIM-1-lineage	WIM-1-lineage_X
bc953e4cce0e62c13baf099f43272cef	15	11	19	7	11	24	12	5	8	2	14	16	144	Eukaryota	Amoebozoa	Conosa	Variosea	ATCC50593-Flamella-WIM80-lineage	Flamella-lineage	Flamella-lineage_X
d72ccf6cf6d4a4707770866a7c17ba82	8	26	19	33	37	28	0	0	0	0	0	0	151	Eukaryota	Stramenopiles	Pseudofungi	Hyphochytriomyceta	Hyphochytrydiales	Hyphochrytriaceae	Hyphochytrium
def520ab1e4b8c8bb004e990d57eb037	13	22	19	9	22	29	0	0	0	15	15	8	152	Eukaryota	Amoebozoa	Lobosa	Tubulinea	Leptomyxida	Leptomyxidae	Leptomyxa
9d542a5e234b4c920c1f1279025d9d32	4	9	10	15	9	30	6	5	8	34	11	34	175	Eukaryota	Rhizaria	Cercozoa	Filosa-Sarcomonadea	Glissomonadida	Proleptomonadidae	Proleptomonas
ffe21f7d14f3e3109675eb896b725612	23	19	37	12	6	56	6	10	22	0	0	0	191	Eukaryota	Rhizaria	Cercozoa	Filosa-Thecofilosea	Cryomonadida	Rhogostoma-lineage	Rhogostoma-lineage_X
9dad9ef61f05a74049cf3c520728201b	12	31	19	9	20	42	10	19	16	7	21	5	211	Eukaryota	Amoebozoa	Conosa	Variosea	Variosea_X	Acramoebidae	Acramoeba
f8e761174d185faff775a3676e0022df	27	25	49	0	0	0	39	22	54	0	0	0	216	Eukaryota	Alveolata	Ciliophora	Colpodea	Colpodea_X	Colpodida	Pseudoplatyophrya
69a7209ed2e70d0c092e0aacf53df3b4	10	32	16	7	32	44	9	7	10	15	18	16	216	Eukaryota	Rhizaria	Cercozoa	Filosa-Imbricatea	Euglyphida	Euglyphida_X	Euglyphida_XX
29f5b4bdf3c2e83a19f95ef41dd99c11	25	11	35	13	33	11	10	9	16	27	20	10	220	Eukaryota	Alveolata	Ciliophora	Colpodea	Colpodea_X	Cyrtolophosidida	Cyrtolophosidida_X
8d94fdba32761724751f0958ba918db9	12	14	30	0	0	0	17	18	21	25	29	56	222	Eukaryota	Amoebozoa	Conosa	Variosea	ATCC50593-Flamella-WIM80-lineage	Flamella-lineage	Flamella
edd5697bc0aeb50ef62066c2b064a401	17	27	9	14	34	42	0	0	0	36	21	35	235	Eukaryota	Amoebozoa	Conosa	Variosea	Variosea_X	Variosea_XX	Variosea_XXX
9d73ceef486640db4d5deb55d2bc4fd8	23	44	35	19	10	10	14	5	26	53	3	6	248	Eukaryota	Rhizaria	Cercozoa	Filosa-Sarcomonadea	Glissomonadida	Allapsidae	Allapsidae_X
875e7a17fcf00884f77042367f78a36c	26	23	40	14	27	42	0	0	0	101	32	2	307	Eukaryota	Rhizaria	Cercozoa	Filosa-Sarcomonadea	Glissomonadida	Glissomonadida_X	Glissomonadida_XX
45fbed3028da61a6343a7ec102e5dcba	47	11	22	15	18	26	38	15	41	36	34	21	324	Eukaryota	Rhizaria	Cercozoa	Filosa-Imbricatea	Euglyphida	Euglyphidae	Euglypha
b711328e4cd1f520ebe7cba6c57692f4	17	32	27	30	50	45	25	5	16	47	38	7	339	Eukaryota	Stramenopiles	Opalozoa	Bicoecea	Pseudodendromonadales	Pseudodendromonadales_X	Pseudodendromonadales_XX
94264709238758532a0e0549fd004cc3	18	86	20	23	15	112	0	0	0	33	9	24	340	Eukaryota	Opisthokonta	Mesomycetozoa	Ichthyosporea	Ichthyosphonida	Pseudoperkinsidae	Anurofeca
466e5cedd896f5abdad597466310b816	63	35	45	35	43	15	12	11	23	14	37	7	340	Eukaryota	Rhizaria	Cercozoa	Filosa-Imbricatea	Euglyphida	Trinematidae	Trinema
7fcee3c65de6dee9e57cf7137782fb38	47	60	26	27	57	49	16	13	11	35	33	8	382	Eukaryota	Rhizaria	Cercozoa	Filosa-Sarcomonadea	Cercomonadida	Paracercomonadidae	Paracercomonas
955a39f01b4f6033c356365f9929540f	133	49	113	71	57	80	57	10	72	94	53	23	812	Eukaryota	Stramenopiles	Ochrophyta	Chrysophyceae	Chrysophyceae_X	Chrysophyceae_Clade-C	Spumella
e2d81bbdce9b15543338729ece787763	69	66	96	59	73	108	60	27	61	79	98	19	815	Eukaryota	Rhizaria	Cercozoa	Filosa-Sarcomonadea	Cercomonadida	Cercomonadidae	Cercomonas
b062cc4f4a317e881f14464f2de37422	79	40	125	62	103	56	45	27	53	103	140	18	851	Eukaryota	Stramenopiles	Ochrophyta	Chrysophyceae	Chrysophyceae_X	Chrysophyceae_XX	Chrysophyceae_XXX
0530361df2def2e1078d039c6d2204e6	53	74	91	30	75	162	23	26	48	79	89	117	867	Eukaryota	Amoebozoa	Lobosa	Lobosa_X	Lobosa_XX	LKM74-lineage	LKM74-lineage_X
2a5ce72e1b710e649d76445467fd5c38	107	141	134	97	168	176	80	32	44	129	118	51	1277	Eukaryota	Rhizaria	Cercozoa	Filosa-Sarcomonadea	Cercomonadida	Cercomonadidae	Eocercomonas
510de9f35879acb8a3d4ec2e4d701385	262	70	137	122	66	115	252	41	116	72	133	31	1417	Eukaryota	Stramenopiles	Ochrophyta	Chrysophyceae	Chrysophyceae_X	Chrysophyceae_Clade-C	Poterioochromonas
590f57a6c767fdcd621ea673411c4e89	119	120	172	47	163	436	38	23	95	105	135	64	1517	Eukaryota	Amoebozoa	Lobosa	Tubulinea	Nolandida	Nolandellidae	Nolandellidae_X
55f37d3185f3a4a653c2a1642a13f2c5	170	243	180	169	135	221	101	92	82	134	142	57	1726	Eukaryota	Rhizaria	Cercozoa	Cercozoa_X	Cercozoa_XX	Cercozoa_XXX	Cercozoa_XXXX
cfabdf9c32e4e3dea5c984dc8e34790b	242	245	368	77	224	423	77	59	214	199	225	58	2411	Eukaryota	Stramenopiles	Sagenista	Labyrinthulomycetes	Amphifilida	Amphifilaceae	Amphifilaceae_X
c27c0df36043e23835d907c870d4fe9e	119	333	313	60	292	812	48	190	115	115	152	145	2694	Eukaryota	Stramenopiles	Pseudofungi	Oomycota	Oomycota_X	Peronosporales	Pythium
924bb9712401f9dc3df23e0a84966c12	257	300	364	170	371	644	216	63	113	400	270	110	3278	Eukaryota	Amoebozoa	Conosa	Variosea	Variosea_X	AND16-lineage	AND16-lineage_X
